# Supplementary material for: Comprehensive Assessment of Pollution Sources and Health Impacts in Suburban Area of Shanghai
Source: Toxics. 2023 Jun 23;11(7):552. doi: 10.3390/toxics11070552 (PMC10383545; doi:10.3390/toxics11070552)
Supplement: Supplementary file 1 [file toxics-11-00552-s001.zip]

Archive with 1 entries (1 files):
- toxics-2426165-supplementary.pdf
